# Supplementary material for: Blood CD8+ Naïve T-Cells Identify MS Patients with High Probability of Optimal Cellular Response to SARS-CoV-2 Vaccine
Source: Vaccines (Basel). 2023 Aug 22;11(9):1399. doi: 10.3390/vaccines11091399 (PMC10535818; doi:10.3390/vaccines11091399)
Supplement: Supplementary file 1 [file vaccines-11-01399-s001.zip]

Archive with 1 entries (1 files):
- vaccines-2538642-supplementary.pdf
